# Supplementary material for: Indoxyl Sulfate in the Gut–Kidney Axis: Pathophysiology and Clinical Significance in CKD-Associated Colorectal Cancer
Source: Toxins (Basel). 2026 Jan 30;18(2):72. doi: 10.3390/toxins18020072 (PMC12944506; doi:10.3390/toxins18020072)
Supplement: Supplementary file 1 [file toxins-18-00072-s001.zip]

Archive with 1 entries (1 files):
- toxins-4087923-supplementary.pdf
